# Supplementary material for: Lung-Homing of Endothelial Progenitor Cells and Airway Vascularization Is Only Partially Dependant on Eosinophils in a House Dust Mite-Exposed Mouse Model of Allergic Asthma
Source: PLoS One. 2014 Oct 3;9(10):e109991. doi: 10.1371/journal.pone.0109991 (PMC4184886; doi:10.1371/journal.pone.0109991)
Supplement: Data S1 — Data and Stats. (XLSX) [file pone.0109991.s001.xlsx]

## Sheet: Figure 2 (PC)
	WT				PHIL
	SAL	HDM	HDM/AMD		SAL	HDM	HDM/AMD	HDM/VEH	SAL/AMD
	1935	25650	11880		7009	11850	48280	56406	52629
	26720.6	19470	6750		4730.6	24960	22577	15301	15606
	14987.6	55200	44250		28564	30420	6720	22644	3120.6
	2343	24822	2100		8307	10260	3055	0	235
	19040	72800	2640		17535	12180	3348.34	0	378
	14573.3	18507	20700		0	44100	3208.33	0	406.5
	6110	13643.1	9890		0	41625	12960	0	263.5
	17673	62675	6642		0	56580	61568	0
	11931	64800	26719		0	4320	48678	0
	7755	69600	1464		0	6279	660	40800
			3393					32239
AVG	12306.9	42716.7	12402.5		6614.56	24257.4	7504.1	33787.8	10376.9
STD	7890.4	23584.5	13274.3		9859.53	17298.3	7745.26	29065.6	19449.8
SEM	2495.16	7458.07	4002.34		3117.86	5470.2	2927.43	12998.5	7351.33
ANOVA		WT			PHIL
		SAL	HDM	HDM/AMD	SAL	HDM	HDM/AMD	HDM/VEH	SAL/AMD
		12306.85	42716.71	12402.55	6614.560	24257.40	7504.095	33478.00	10376.94
WT	SAL		3.17793e-05	0.988575	0.406508	0.0840575	0.524627	0.0135273	0.797963
	HDM	3.17793e-05		2.29075e-05	1.40537e-06	0.00856342	1.3936e-05	0.272272	5.5392e-05
	HDM/AMD	0.988575	2.29075e-05		0.387761	0.0795142	0.508406	0.0125846	0.784206
PHIL	SAL	0.406508	1.40537e-06	0.387761		0.0117956	0.906059	0.00198611	0.61799
	HDM	0.0840575	0.00856342	0.0795142	0.0117956		0.0290311	0.273205	0.0689508
	HDM/AMD	0.524627	1.3936e-05	0.508406	0.906059	0.0290311		0.00488587	0.725408
	HDM/VEH	0.0135273	0.272272	0.0125846	0.00198611	0.273205	0.00488587		0.0117916
	SAL/AMD	0.797963	5.5392e-05	0.784206	0.61799	0.0689508	0.725408	0.0117916

## Sheet: Figure 3 (EPC)
	WT				PHIL
	SAL	HDM	HDM/AMD		SAL	HDM	HDM/AMD	HDM/VEH	SAL/AMD
	1494	19380	7920		6321	8550	39100	42028	29574
	6606.2	17820	4275		2929.5	18720	19201	13161	13351.8
	1886.8	42600	29250		25476	24375	6000	17649	1411.7
	297	20291	875		7597	6480	2405	0	0
	15890	57680	1320		16275	7980	2450	0	0
	11292.4	14527	6440		0	33600	2916.66	0	0
	5590	10269	3680		0	34632	11880	0	0
	16440	46000	3690		0	47232	51504	0
	10039.5	48600	17003		0	960	41419	0
	6435	54400	772.667		0	1092	660	23120
			2001					18467
AVG	7597.09	33156.7	7020.61		5859.85	18362.1	6501.81	23989.5	6333.93
STD	5735.83	17696.5	8713.38		9129.58	14936.2	6715.99	20412.1	11358.2
SEM	1813.83	5596.12	2627.18		2887.03	4723.25	2538.41	9128.55	4293
ANOVA		WT			PHIL
		SAL	HDM	HDM/AMD	SAL	HDM	HDM/AMD	HDM/VEH	SAL/AMD
		7597.090	33156.70	7020.606	5859.850	18362.10	6501.810	22885.00	6333.929
WT	SAL		3.8093e-06	0.907781	0.733163	0.0375929	0.845304	0.0164866	0.821973
	HDM	3.8093e-06		1.55446e-06	1.02611e-06	0.00482606	1.04715e-05	0.103066	9.36891e-06
	HDM/AMD	0.907781	1.55446e-06		0.815602	0.0253257	0.924944	0.0116976	0.900768
PHIL	SAL	0.733163	1.02611e-06	0.815602		0.0163239	0.908945	0.00788063	0.932689
	HDM	0.0375929	0.00482606	0.0253257	0.0163239		0.0376267	0.46931	0.0350855
	HDM/AMD	0.845304	1.04715e-05	0.924944	0.908945	0.0376267		0.0162369	0.978
	HDM/VEH	0.0164866	0.103066	0.0116976	0.00788063	0.46931	0.0162369		0.0152191
	SAL/AMD	0.821973	9.36891e-06	0.900768	0.932689	0.0350855	0.978	0.0152191

## Sheet: Figure 4 (vWF)
	WT				PHIL
	SAL	HDM	HDM/AMD		SAL	HDM	HDM/AMD	HDM/VEH	SAL/AMD
	57.3126	242.563	124.331		0	174.815	71.863	181.391	0
	57.3405	166.145	140.011		33.7231	108.795	49.3868	127.243	57.9412
	0	125.928	172.18		27.2419	148.875	0	105.927	118.649
	103.365	245.183	164.947		0	0	95.5955	67.0975	43.5022
	36.4223	158.217	187.545		0	163.248	33.8203	111.058	67.4331
	76.6683	193.911	91.0163		88.1921	130.584	66.524	53.4743	37.647
	89.0364	57.4248	118.276		38.397	50.227	56.092	92.9598	55.0831
	81.817	102.933	0		53.3974	52.2741	0	0
	305.968	109.099	108.406		65.1249	185.763	34.2248	30.8187
	36.9484	259.962	37.0926		68.5773	100.942	295.303	109.772
			75.1211
AVG	59.8789	166.137	110.811		37.4654	123.947	45.2785	87.9742	54.3222
STD	31.9744	68.6453	57.4986		31.4296	49.9366	31.9716	51.9147	35.7526
SEM	10.6581	21.7075	17.3365		9.93892	16.6455	10.6572	16.4169	13.5132
ANOVA		WT			PHIL
		SAL	HDM	HDM/AMD	SAL	HDM	HDM/AMD	HDM/VEH	SAL/AMD
		59.87892	166.1367	110.8114	37.46537	123.9469	45.27851	87.97419	54.32217
WT	SAL		7.80312e-06	0.0204451	0.310374	0.00583879	0.518559	0.204507	0.817982
	HDM	7.80312e-06		0.00994528	7.90133e-08	0.0585937	6.12484e-07	0.000494459	1.09608e-05
	HDM/AMD	0.0204451	0.00994528		0.000787339	0.542359	0.00322738	0.277342	0.0169824
PHIL	SAL	0.310374	7.90133e-08	0.000787339		0.000194261	0.72272	0.0208508	0.476016
	HDM	0.00583879	0.0585937	0.542359	0.000194261		0.000840604	0.105578	0.0051143
	HDM/AMD	0.518559	6.12484e-07	0.00322738	0.72272	0.000840604		0.0557098	0.708081
	HDM/VEH	0.204507	0.000494459	0.277342	0.0208508	0.105578	0.0557098		0.157109
	SAL/AMD	0.817982	1.09608e-05	0.0169824	0.476016	0.0051143	0.708081	0.157109

## Sheet: Figure 5 (Max R)
	WT				PHIL
	SAL	HDM	HDM/AMD		SAL	HDM	HDM/AMD	HDM/VEH	SAL/AMD
	1.13	2.88	1.29		0.72	3.7	0.84	7.14	1.46
	0.78	4.96	1.94		0.66	10.28	1.42	2.84	0.53
	1.92	13.23	1.83		2.91	39.81	0.75	1.37	0.4
	0.88	0.96	1.55		1.24	9.74	1.1	3.48	1.28
	4.41	2.86	2.52		2.16	7.26	2.98	4.34	1.3
	1.07	4.27	1.12		0.27	4.08	1.05	3.07	0.33
	1000000	16.45	0.98		1.36	4.16	4.48	1.15	0.5
	0.22	4.4	1.25		0.56	1.28	2.98	9.08
	0.28	3.94	0.5		0.62	4.92	1.4	1.6
	1.82	2.53	1.21		0.44	4.21	0.92	3.49
			2.33					4.57
AVG	1.38985	5.64878	1.50183		1.09517	1.79167	45.2785	3.75576	0.829664
STD	1.27497	5.03631	0.605065		0.847733	1.25252	31.9716	2.55262	0.490513
SEM	0.450769	1.90355	0.182434		0.282578	0.396083	10.6572	0.769644	0.185396
ANOVA		WT			PHIL
		SAL	HDM	HDM/AMD	SAL	HDM	HDM/AMD	HDM/VEH	SAL/AMD
		1.389567	5.648625	1.501834	1.095165	5.513939	1.791733	3.830075	.8296643
WT	SAL		0.000132683	0.913934	0.781636	0.000289312	0.705008	0.0209566	0.630951
	HDM	0.000132683		9.45436e-05	3.19e-05	0.89907	0.000347455	0.0746939	6.04248e-05
	HDM/AMD	0.913934	9.45436e-05		0.687296	0.00022249	0.774096	0.020273	0.547933
PHIL	SAL	0.781636	3.19e-05	0.687296		7.774e-05	0.500959	0.00812589	0.815697
	HDM	0.000289312	0.89907	0.00022249	7.774e-05		0.000735817	0.107959	0.000127622
	HDM/AMD	0.705008	0.000347455	0.774096	0.500959	0.000735817		0.0463112	0.399345
	HDM/VEH	0.0209566	0.0746939	0.020273	0.00812589	0.107959	0.0463112		0.00866251
	SAL/AMD	0.630951	6.04248e-05	0.547933	0.815697	0.000127622	0.399345	0.00866251

## Sheet: Figure 6 (H&E)
	WT				PHIL
	SAL	HDM	HDM/AMD		SAL	HDM	HDM/AMD
	0.0197218	1.72869	1.27148		0	0.0144203	0.14399
	0.0311564	1.03381	0.168354		0	0.025212	0
	0.0380189	1.28044	1.18054		0	0.0161622	0
	0.119585	1.3606	1.2925		0	0.0566595	0.0425338
	0.0837384	2.08653	1.2463		0	0.0141847	0.0449065
	0.0966699	1.67832	0.82723		0	0.0324069	0
	0.0691946	0.306418	0.707909		0	0.0479568	0
	0.272852	0.413969	0.545979		0	0.0751893	0.0533586
	0.157584	1.24438	0.487693		0	0	0
	0.457267	0.937299	0.96357		0.0306248	0.0219114	0.0356933
			0.830661
AVG	0.134579	1.20705	0.865657		0.00306248	0.0304103	0.0320482
STD	0.13561	0.561836	0.368699		0.00968441	0.0229784	0.0452267
SEM	0.0428836	0.177668	0.111167		0.00306248	0.0072664	0.0143019
ANOVA		WT			PHIL
		SAL	HDM	HDM/AMD	SAL	HDM	HDM/AMD
		.1345789	1.207046	.8656566	.0095080	.0706859	.0752097
WT	SAL		2.0015e-11	2.74279e-07	0.331944	0.619038	0.644023
	HDM	2.0015e-11		0.00838589	5.39932e-13	3.12946e-12	3.56656e-12
	HDM/AMD	2.74279e-07	0.00838589		6.44026e-09	4.06825e-08	4.66008e-08
PHIL	SAL	0.331944	5.39932e-13	6.44026e-09		0.633982	0.609172
	HDM	0.619038	3.12946e-12	4.06825e-08	0.633982		0.971885
	HDM/AMD	0.644023	3.56656e-12	4.66008e-08	0.609172	0.971885
